# Supplementary material for: Challenges with using popular entertainment to address mental health: a content analysis of Netflix series 13 Reasons Why controversy in mainstream news coverage
Source: Front Psychiatry. 2023 Aug 30;14:1214822. doi: 10.3389/fpsyt.2023.1214822 (PMC10498920; doi:10.3389/fpsyt.2023.1214822)
Supplement: Supplementary file 1 [file Table_1.xlsx]

## Sheet: Appendix A
Publication Date	News Article Title	Author(s)	News Outlet	Hyperlink to the Full Texts (URLs documented in December2017-April 2018)
2017-03-31	Selena Gomez's '13 Reasons Why' premiere look is too 'Perfect'	Jaleesa M. Jones	USA Today	https://www.usatoday.com/story/life/entertainthis/2017/03/31/selena-gomez-hits-13-reasons-why-premiere/99863840/
2017-04-03	Ross Butler on ‘13 Reasons Why,’ ‘Riverdale’ and Why There Are ‘No Asian Leading Men in Hollywood’		NBC News	https://www.nbcnews.com/news/asian-america/ross-butler-riverdale-why-there-are-no-asian-leading-men-n742116
2017-04-04	Inside '13 Reasons Why,' the Netflix show that tackles teen suicide	Michael Rothman	ABC News	http://abcnews.go.com/Entertainment/inside-13-reasons-netflix-show-tackles-teen-suicide/story?id=46544976
2017-04-04	The leads in ‘13 Reasons Why’ are remarkable	Matthew Gilbert	Boston Globe	https://www.bostonglobe.com/arts/television/2017/04/03/reasons-why-pair-aces/gkANlIpdI2s4JnpXY8bwpO/story.html
2017-04-04	‘13 Reasons Why’ rivals are pals in real life	Bryan Hood	New York Post	https://pagesix.com/2017/04/04/13-reasons-why-rivals-are-pals-in-real-life/?_ga=2.189512431.599598629.1508189900-574502378.1508189900
2017-04-10	‘13 Reasons Why’ cast gets semicolon tattoos to symbolize suicide prevention	Rachel DeSantis	Daily News	http://www.nydailynews.com/entertainment/13-reasons-cast-suicide-prevention-semicolon-tattoos-article-1.3039361
2017-04-14	‘13 Reasons Why’ depicts a graphic suicide. Experts say there’s a problem with that.	Bethonie Butler	Washington Post	https://www.washingtonpost.com/news/arts-and-entertainment/wp/2017/04/14/the-problem-with-how-13-reasons-why-treats-suicide/?utm_term=.1bdbb84a3a0c
2017-04-18	'13 Reasons Why' faces backlash from suicide prevention advocacy group	Catherine Thorbecke	ABC News	http://abcnews.go.com/Entertainment/13-reasons-faces-backlash-suicide-prevention-advocacy-groups/story?id=46851551
2017-04-18	13 reasons everyone's talking about new Netflix drama 13 Reasons Why		BBC News	http://www.bbc.co.uk/newsbeat/articles/39627989
2017-04-18	Netflix series '13 Reasons Why' criticized by suicide prevention groups: 'More harm than any good'	Nicole Bitette	Daily News	http://www.nydailynews.com/entertainment/tv/13-reasons-criticized-suicide-prevention-groups-article-1.3069221
2017-04-18	How '13 Reasons Why' gets suicide wrong: Voices	Jaclyn Grimm	USA Today	https://www.usatoday.com/story/opinion/2017/04/17/suicide-13-reasons-why-mental-illness-column/100562428/
2017-04-19	‘13 Reasons Why’ may not help teen suicide prevention	Stephanie Bucklin	New York Post	http://nypost.com/2017/04/19/13-reasons-why-may-not-help-teen-suicide-prevention/
2017-04-19	Netflix Triggers Online Debate With a Show About Teen Suicide, ‘13 Reasons Why’	Katherine Rosman	New York Times	https://www.nytimes.com/2017/04/19/style/13-reasons-why-netflix-teen-suicide.html
2017-04-21	13 Reasons Why' offers the wrong solution to teen struggles	Jack VanNoord	Chicago Tribune	http://www.chicagotribune.com/news/opinion/commentary/ct-13-reasons-why-teen-suicide-perspec-0424-md-20170420-story.html
2017-04-21	Local suicide prevention experts, educators question '13 Reasons Why'	Denise Crosby	Chicago Tribune	http://www.chicagotribune.com/suburbs/aurora-beacon-news/opinion/ct-abn-crosby-suicide-drama-st-0424-20170421-column.html
2017-04-21	Posh school tells parents that ‘13 Reasons Why’ is too ‘dangerous’ for kids	Lia Eustachewich	New York Post	http://nypost.com/2017/04/21/posh-school-tells-parents-that-13-reasons-why-is-too-dangerous-for-kids/
2017-04-21	Kate Walsh defends '13 Reasons' depiction of suicide: 'Anything that's kept secret is intertwined with shame	Maeve McDermott	USA Today	https://www.usatoday.com/story/life/entertainthis/2017/04/21/kate-walsh-defends-13-reasons-depiction-suicide-anything-s-kept-secret-intertwined-shame/100749548/
2017-04-22	Netflix’s ‘13 Reasons Why’ Carries Danger of Glorifying Suicide, Experts Say	Kalhan Rosenblatt	NBC News	https://www.nbcnews.com/pop-culture/tv/netflix-series-13-reasons-why-glorifies-suicide-mental-health-experts-n749551
2017-04-25	Schools warn parents about Netflix's '13 Reasons Why'	Katie Kindelan	ABC News	http://abcnews.go.com/Entertainment/schools-warn-parents-netflixs-13-reasons/story?id=47006236
2017-04-25	How to talk with your teen about "13 Reasons Why"	Mary Brophy Marcus	CBS News	https://www.cbsnews.com/news/13-reasons-why-suicide-how-to-talk-with-your-teen-about-netflix-show/
2017-04-25	The problem with '13 Reasons Why': Suicide isn't a tool for revenge		Chicago Tribune	http://www.chicagotribune.com/news/opinion/letters/ct-the-problem-13-reasons-why-teen-suicide-revenge-20170425-story.html
2017-04-25	13 things teens should know before watching '13 Reasons Why' on Netflix		USA Today	http://allthemoms.com/2017/04/25/13-things-teens-should-know-before-watching-13-reasons-why-on-netflix/
2017-04-26	'13 Reasons Why' gives parents a chance to discuss suicide with teens	Brandy Yearous	NBC News	https://www.today.com/parents/parents-have-good-reason-watch-13-reasons-why-kids-t110606
2017-04-26	13 Reasons Why' gives parents a chance to discuss suicide with teens	Brandy Yearous	NBC News	https://www.today.com/parents/parents-have-good-reason-watch-13-reasons-why-kids-t110606
2017-04-26	Schools pushing back against Netflix hit ‘13 Reasons Why’	Oli Coleman	New York Post	https://pagesix.com/2017/04/26/schools-pushing-back-against-netflix-hit-13-reasons-why/?_ga=2.179927520.599598629.1508189900-574502378.1508189900
2017-04-26	Biden calls on students to ‘change the culture’ to fight college sexual assault	Sarah Larimer	Washington Post	https://www.washingtonpost.com/news/grade-point/wp/2017/04/26/biden-calls-on-students-to-change-the-culture-to-fight-college-sexual-assault/?utm_term=.9e7a0df5b673
2017-04-27	New Zealand teens can only watch Netflix show 13 Reasons Why with their parents		BBC News	http://www.bbc.co.uk/newsbeat/articles/39732715
2017-04-28	Paris Jackson on '13 Reasons Why': It's 'extremely triggering'	Michael Rothman	ABC News	http://abcnews.go.com/Entertainment/paris-jackson-13-reasons-extremely-triggering/story?id=47080857
2017-04-28	Netflix’s ‘13 Reasons Why’ has gone viral. So has alarm over its depiction of suicide	Beth Teitell	Boston Globe	https://www.bostonglobe.com/lifestyle/2017/04/28/netflix-reasons-why-has-gone-viral-alarm-over-its-depiction-suicide/hptMEj1jBaH2cpUbw4dE9K/story.html
2017-04-28	Netflix hit "13 Reasons Why" faces tough criticism from teachers and parents		CBS News	https://www.cbsnews.com/news/netflix-hit-13-reasons-why-faces-tough-criticism-from-teachers-and-parents/
2017-04-28	Paris Jackson, who has attempted suicide 'multiple times,' is the latest to speak out against '13 Reasons Why'	Nicole Bitette	Daily News	http://www.nydailynews.com/entertainment/tv/paris-jackson-calls-13-reasons-extremely-triggering-article-1.3112428
2017-04-28	Psychiatrist: Netflix should remove '13 Reasons Why' immediately	A. Pawlowski	NBC News	https://www.today.com/parents/13-reasons-why-psychiatrist-calls-netflix-pull-series-t110934
2017-04-28	Netflix renews controversial series '13 Reasons Why' for a second season	Ashley Majeski	NBC News	https://www.today.com/parents/netflix-renews-13-reasons-why-second-season-t111253
2017-04-28	Paris Jackson warns ‘13 Reasons Why’ is ‘extremely triggering’	Jaclyn Hendricks	New York Post	https://pagesix.com/2017/04/28/paris-jackson-warns-13-reasons-why-is-extremely-triggering/?_ga=2.189512431.599598629.1508189900-574502378.1508189900
2017-04-28	Why Selena Gomez is 'very proud' of '13 Reasons Why'	Erin Jensen	USA Today	https://www.usatoday.com/story/life/tv/2017/04/28/selena-gomez-very-proud-13-reasons-why-wanted-kids-frightened/101019152/
2017-04-29	Selena Gomez breaks silence on ‘13 Reasons Why’ controversy: ‘It’s not an easy subject to talk about’	Nicole Bitette	Daily News	http://www.nydailynews.com/entertainment/tv/selena-gomez-breaks-silence-13-reasons-controversy-article-1.3116779
2017-04-29	Selena Gomez responds to ‘13 Reasons Why’ controversy	Johnny Oleksinski	New York Post	https://pagesix.com/2017/04/29/selena-gomez-responds-to-13-reasons-why-controversy/?_ga=2.189512431.599598629.1508189900-574502378.1508189900
2017-04-29	Psychologists warn '13 Reasons Why' could inspire copycat suicides	Mary Bowerman, Garrett Mitchell, Sonja Haller	USA Today	https://www.usatoday.com/story/news/nation-now/2017/04/28/psychologists-warn-13-reasons-why-could-inspire-copycat-suicides/307592001/
2017-04-29	Schools superintendent: Students are harming themselves and citing ’13 Reasons Why’	Valerie Strauss	Washington Post	https://www.washingtonpost.com/news/answer-sheet/wp/2017/04/29/school-superintendent-students-are-harming-themselves-and-citing-13-reasons-why/?utm_term=.48a4e12af3d4
2017-04-30	Watching ‘13 Reasons Why’ is a mistake: Your Say		USA Today	https://www.usatoday.com/story/opinion/2017/04/30/watching-reasons-mistake-say/101137770/
2017-05-01	Netflix increases warnings for series about suicide '13 Reasons Why'	Luchina Fisher	ABC News	http://abcnews.go.com/Entertainment/netflix-increases-warnings-series-suicide-13-reasons/story?id=47136586
2017-05-01	Netflix adds more warnings in response to "13 Reasons Why" criticism		CBS News	https://www.cbsnews.com/news/netflix-adds-more-warnings-in-response-to-13-reasons-why-criticism/
2017-05-01	Selena Gomez responds to backlash surrounding '13 Reasons Why'	Shane Lou	NBC News	https://www.today.com/parents/selena-gomez-responds-backlash-surrounding-13-reasons-why-t111019
2017-05-01	For Families of Teens at Suicide Risk, ‘13 Reasons’ Raises Concerns	Catherine Saint Louis	New York Times	https://www.nytimes.com/2017/05/01/well/family/for-families-of-teens-at-suicide-risk-13-reasons-triggers-concerns.html
2017-05-01	13 Reasons Why' star Dylan Minnette defends show: 'People need to talk about this'	Erin Jensen	USA Today	https://www.usatoday.com/story/life/tv/2017/05/01/dylan-minnette-defends-13-reasons-why-on-ellen-degeneres-show-with-katherine-langford/101146758/
2017-05-01	13 Reasons Why': Schools warn about impact of show featuring teen suicide	Colleen Wilson, Kimberly Redmond	USA Today	https://www.usatoday.com/story/life/nation-now/2017/05/01/13-reasons-schools-warn-impact/101184364/
2017-05-02	Netflix adds warning to 13 Reasons Why after criticism from mental health charities		BBC News	http://www.bbc.co.uk/newsbeat/articles/39778848
2017-05-02	In sexualized schools, just getting through adolescence becomes toughest assignment		Boston Globe	https://www.bostonglobe.com/opinion/letters/2017/05/01/sexualized-schools-just-getting-through-adolescence-becomes-toughest-assignment/vbGzTWCdqXL5ybjYPRXWPJ/story.html
2017-05-02	13 Reasons Why': Addressing the controversy as a critic — and a parent	Maureen Ryan	Chicago Tribune	http://www.chicagotribune.com/entertainment/tv/ct-13-reasons-trigger-warnings-parent-advice-20170502-story.html
2017-05-02	Aurora library book club to tackle controversial '13 Reasons Why'	Denise Crosby	Chicago Tribune	http://www.chicagotribune.com/suburbs/aurora-beacon-news/opinion/ct-abn-crosby-library-program-st-0503-20170503-column.html
2017-05-02	Netflix responds to '13 Reasons Why' critics with more warnings about graphic content		Daily News	http://www.nydailynews.com/entertainment/tv/netflix-responds-13-reasons-critics-warnings-article-1.3124335
2017-05-02	Netflix to Add Warning to Start of ‘13 Reasons Why’	Catherine Saint Louis	New York Times	https://www.nytimes.com/2017/05/02/arts/television/netflix-to-add-warning-to-start-of-13-reasons-why.html
2017-05-02	The cutting storyline in '13 Reasons Why' is scary but true	Alia E. Dastagir	USA Today	https://www.usatoday.com/story/news/2017/05/02/s-what-you-do-instead-killing-yourself-cutting-storyline-13-reasons-why-scary-but-true/101133162/
2017-05-02	Educators and school psychologists raise alarms about ‘13 Reasons Why’	Moriah Balingit	Washington Post	https://www.washingtonpost.com/local/education/educators-and-school-psychologists-raise-alarms-about-13-reasons-why/2017/05/01/bb534ec6-2c2b-11e7-a616-d7c8a68c1a66_story.html?utm_term=.5e8fb403262c
2017-05-02	Netflix’s ’13 Reasons Why’ gets more trigger warnings. Critics say it glamorizes teen suicide.	Travis M. Andrews	Washington Post	https://www.washingtonpost.com/news/morning-mix/wp/2017/05/02/netflixs-13-reasons-why-gets-more-trigger-warnings-critics-say-it-glamorizes-teen-suicide/?utm_term=.2da1a4ca4992
2017-05-03	One more reason ‘13 Reasons Why’ is unworthy		Boston Globe	https://www.bostonglobe.com/opinion/letters/2017/05/02/one-more-reason-reasons-why-unworthy/cMUKJJFOw6I2ghVn5y7URJ/story.html
2017-05-03	School officials warn parents about Netflix’s ‘13 Reasons Why’	Carl Campanile	New York Post	http://nypost.com/2017/05/03/school-officials-urge-warning-parents-about-13-reasons-why/
2017-05-03	Is ‘13 Reasons Why’ Raising Awareness About Teenage Suicide, or Glamorizing It?	Caroline Crosson Gilpin	New York Times	https://www.nytimes.com/2017/05/03/learning/is-13-reasons-why-raising-awareness-about-teenage-suicide-or-glamorizing-it.html
2017-05-03	Netflix adds warning to teen suicide series '13 Reasons Why	Andrea Mandell	USA Today	https://www.usatoday.com/story/life/tv/2017/05/02/netflix-adds-warning-teen-suicide-series-13-reasons-why/101227326/
2017-05-04	Why '13 Reasons Why' is dangerous	Mark Henick	CNN	http://www.cnn.com/2017/05/03/opinions/13-reasons-why-gets-it-wrong-henick-opinion/index.html
2017-05-04	‘13 Reasons Why’ on Netflix looks at teen suicide, sparks discussion		NewsDay	https://www.newsday.com/lifestyle/family/13-reasons-why-on-netflix-looks-at-teen-suicide-sparks-discussion-1.13504237
2017-05-04	Parents Weigh In On Whether Teens Should Watch '13 Reasons Why'		NPR	http://www.wbur.org/hereandnow/2017/05/04/parents-teens-13-reasons-why
2017-05-04	After a teen suicide, a familiar pain and grief return to a Virginia high school	Petula Dvorak	Washington Post	https://www.washingtonpost.com/local/after-a-teen-suicide-a-familiar-pain-and-grief-return-to-a-virginia-high-school/2017/05/04/33a674b0-3038-11e7-9dec-764dc781686f_story.html?utm_term=.951582c1a37e
2017-05-05	The stars and creator of '13 Reasons Why' talk about the show's success and the backlash	Yvonne Villarrell	Los Angeles Times	http://www.latimes.com/entertainment/tv/la-et-st-13-reasons-why-feature-20170506-story.html
2017-05-05	Facts About Teens, Suicide And '13 Reasons Why'	Anya Kamenetz	NPR	http://www.npr.org/sections/ed/2017/05/05/526871398/facts-about-teens-suicide-and-13-reasons-why
2017-05-05	Is '13 Reasons Why' more controversial than other depictions of suicide?	Kelly Lawler	USA Today	https://www.usatoday.com/story/life/tv/2017/05/05/13-reasons-why-netflix-suicide-depiction-backlash-explained/101210380/
2017-05-05	'13 Reasons Why' spreads suicide like a disease: Column	Harold S. Koplewicz	USA Today	https://www.usatoday.com/story/opinion/2017/05/05/13-reasons-why-suicide-mental-health-dangerous-column/101262330/
2017-05-06	‘13 Reasons Why’ tells teens they’re better off dead	Jennifer Wright	New York Post	http://nypost.com/2017/05/06/13-reasons-why-tells-teens-theyre-better-off-dead/
2017-05-07	Netflix renews ‘13 Reasons Why’ for second season		Boston Globe	https://www.bostonglobe.com/arts/television/2017/05/07/netflix-renews-reasons-why-for-second-season/6JO4xCTr9RqUlGgGDwGS8K/story.html
2017-05-07	'13 Reasons Why' renewed for a second season at Netflix	Variety (Tribune Content Agency)	Chicago Tribune	http://www.chicagotribune.com/entertainment/tv/ct-13-reasons-why-renewed-netflix-20170507-story.html
2017-05-07	'13 Reasons Why' is getting a second season. Here's what to expect	Tre'vell Anderson	Los Angeles Times	http://www.latimes.com/entertainment/la-et-entertainment-news-updates-may-13-reasons-why-is-getting-a-second-1494184107-htmlstory.html
2017-05-07	‘13 Reasons Why’ Will Return for a Second Season	Andrew R. Chow	New York Times	https://www.nytimes.com/2017/05/07/arts/television/13-reasons-why-will-return-for-a-second-season.html
2017-05-08	Selena Gomez reveals that 13 Reasons Why is getting a second series		BBC News	http://www.bbc.co.uk/newsbeat/articles/39842043
2017-05-08	Percentage of teens and children hospitalized for suicidal thoughts doubled from 2008 to 2015	Travis M. Andrews	Chicago Tribune	http://www.chicagotribune.com/lifestyles/health/ct-teens-and-children-hospitalized-for-suicidal-thoughts-doubled-20170508-story.html
2017-05-08	How ‘13 Reasons Why’ Depicts Teenage Suicide		New York Times	https://www.nytimes.com/2017/05/08/opinion/how-13-reasons-why-depicts-teenage-suicide.html
2017-05-08	13 reasons why a conversation about rape culture is as important as one about suicide	Alia E. Dastagir	USA Today	https://www.usatoday.com/story/news/2017/05/03/13-reasons-why-conversation-rape-culture-important-one-suicide/101141694/
2017-05-08	Netflix’s controversial ’13 Reasons Why’ gets a second season	Bethonie Butler	Washington Post	https://www.washingtonpost.com/news/arts-and-entertainment/wp/2017/05/08/netflixs-controversial-13-reasons-why-gets-a-second-season/?utm_term=.3fcee75fa3cf
2017-05-09	Michigan high school gives students hope with anti-suicide 13 Reasons Why Not campaign	Dominick Proto	ABC News	http://abcnews.go.com/US/michigan-high-school-students-hope-13-reasons-commit/story?id=47277525
2017-05-09	Today's chit-chat: teen suicide, race relations, mental illness	Jerry Davich	Chicago Tribune	http://www.chicagotribune.com/suburbs/post-tribune/opinion/ct-ptb-davich-uncomfortable-truths-needed-st-0510-20170509-story.html
2017-05-09	Can ‘13 Reasons Why’ Help Latino Families Talk About Mental Health?	Kelly Carrion	NBC News	https://www.nbcnews.com/news/latino/can-13-reasons-why-help-latino-families-talk-about-mental-n756326
2017-05-09	These students who’ve struggled emotionally are sharing ‘13 Reasons Why Not’ over their school loudspeaker	Colby Itkowitz	Washington Post	https://www.washingtonpost.com/news/inspired-life/wp/2017/05/09/13-reasons-why-not-students-share-personal-struggles-with-whole-school-in-effort-to-prevent-suicide/?utm_term=.5fc3004e8eb2
2017-05-10	13 Reasons Why' is affecting America's classrooms. Teachers tell us their stories	Amy Kaufman	Los Angeles Times	http://www.latimes.com/entertainment/tv/la-et-st-13-reasons-why-schools-teachers-20170510-htmlstory.html
2017-05-10	“13 Reasons Why” Makes a Smarmy Spectacle of Suicide	Jia Tolentino	New Yorker	https://www.google.com/url?sa=t&rct=j&q=&esrc=s&source=web&cd=1&cad=rja&uact=8&ved=0ahUKEwiF2N_c4_vWAhVKgiYKHbsuCdgQFggoMAA&url=https%3A%2F%2Fwww.newyorker.com%2Fculture%2Fjia-tolentino%2F13-reasons-why-makes-a-smarmy-spectacle-of-suicide&usg=AOvVaw2Xs041lAcyLClf7YsRGD4Y
2017-05-11	High school students hope to combat suicide, depression with '13 Reasons Why Not' project	Chloe Aiello	NBC News	https://www.today.com/parents/high-school-students-hope-combat-suicide-depression-13-reasons-why-t111439
2017-05-12	School districts issue '13 Reasons Why' cautions	Suzanne Baker	Chicago Tribune	http://www.chicagotribune.com/suburbs/naperville-sun/news/ct-nvs-schools-react-13-reasons-why-st-0514-20170512-story.html
2017-05-12	Students share their "13 Reasons Why Not"	Brooke Metz	USA Today	http://college.usatoday.com/2017/05/12/students-share-their-13-reasons-why-not-proclaiming-suicide-is-never-the-answer/
2017-05-12	It’s important to find 13 reasons why not		Washington Post	https://www.washingtonpost.com/opinions/its-important-to-find-13-reasons-why-not/2017/05/12/ed4e6132-31b1-11e7-a335-fa0ae1940305_story.html?utm_term=.63ca2f7bdc4b
2017-05-16	“Thirteen Reasons Why” briefly pulled by Colorado school district		CBS News	https://www.cbsnews.com/news/thirteen-reasons-why-colorado-school-district/
2017-05-16	Colorado school district pulls suicide book 'Thirteen Reasons Why' that inspired the Selena Gomez produced Netflix series		Daily News	http://www.nydailynews.com/newswires/entertainment/school-district-pulls-suicide-book-thirteen-reasons-article-1.3169561
2017-05-16	School district pulls ‘13 Reasons Why’ book from libraries	Associated Press	New York Post	http://nypost.com/2017/05/16/school-district-pulls-13-reasons-why-book-from-libraries/
2017-05-18	Katherine Langford is thrilled to bring socially conscious '13 Reasons Why' to TV — the pizookies were a bonus	Joy Press	Los Angeles Times	http://www.latimes.com/entertainment/envelope/la-en-st-katherine-langford-13-reasons-why-20170518-htmlstory.html
2017-05-18	‘13 Reasons Why’ actor addresses show’s controversy	Lindsey Kupfer	New York Post	https://pagesix.com/2017/05/18/13-reasons-why-actor-addresses-shows-controversy/?_ga=2.189512431.599598629.1508189900-574502378.1508189900
2017-05-21	"13 Reasons Why Not" takes positive spin on controversial Netflix show	Demarco Morgan & Anam Siddiq	CBS News	https://www.cbsnews.com/news/13-reasons-why-not-oxford-high-school/
2017-05-22	Mom blames teacher promoting ‘13 Reasons Why’ for son’s suicide attempt	Jackie Salo	New York Post	http://nypost.com/2017/05/22/mom-blames-teacher-promoting-13-reasons-why-for-sons-suicide-attempt/
2017-05-23	'13 Reasons Why' is must-watch TV for parents of teenagers	Mirjana Domakonda	USA Today	https://www.usatoday.com/story/opinion/2017/05/23/13-reasons-why-holds-lessons-for-parents-column/101985974/
2017-05-24	Column: '13 Reasons Why' prompts tough talks with kids on suicide, depression	Jackie Pilossoph	Chicago Tribune	http://www.chicagotribune.com/suburbs/northbrook/news/ct-ppn-column-love-essentially-tl-0601-20170524-story.html
2017-05-30	13 Reasons Why Not: Michigan Teens Talk Honestly About Suicide		NPR	http://www.npr.org/2017/05/30/530769850/13-reasons-why-not-michigan-teens-talk-honestly-about-suicide
